# Supplementary material for: High-Performance Ammonia QCM Sensor Based on SnO2 Quantum Dots/Ti3C2Tx MXene Composites at Room Temperature
Source: Nanomaterials (Basel). 2024 Nov 16;14(22):1835. doi: 10.3390/nano14221835 (PMC11597869; doi:10.3390/nano14221835)
Supplement: Supplementary file 1 [file nanomaterials-14-01835-s001.zip]

Archive with 1 entries (1 files):
- nanomaterials-3296190-supplementary.pdf
